# Supplementary material for: Genetic Diversity in the Diminazene Resistance-Associated P2 Adenosine Transporter-1 (AT-1) Gene of Trypanosoma evansi
Source: Animals (Basel). 2025 Mar 6;15(5):756. doi: 10.3390/ani15050756 (PMC11898887; doi:10.3390/ani15050756)
Supplement: Supplementary file 1 [file animals-15-00756-s001.zip]

Archive with 1 entries (1 files):
- animals-3485066-supplementary.pdf
